# Supplementary material for: 6-Methyl­sulfanyl-4H-pyrimido[1,6-a]pyrimidin-4-one
Source: Acta Crystallogr Sect E Struct Rep Online. 2009 Sep 30;65(Pt 10):o2572. doi: 10.1107/S1600536809038562 (PMC2970259; doi:10.1107/S1600536809038562)
Supplement: Supplementary file 1 [file e-65-o2572-sup1.cif]

##############################################################################
###                                                                        ###
###        Electronic paper (Acta Crystallographica Section E)             ###
###                                                                        ###
##############################################################################
#                                                                            #
# This CIF contains the data in a paper accepted for publication in Acta     #
# Crystallographica Section E. It conforms to the requirements of Notes      #
# for Authors for Section E, and has been peer reviewed under the auspices   #
# of the IUCr Commission on Journals.                                        #
#                                                                            #
# Full details of the Crystallographic Information File format               #
# are given in the paper "The Crystallographic Information File (CIF):       #
# a New Standard Archive File for Crystallography" by S. R. Hall, F. H.      #
# Allen and I. D. Brown [Acta Cryst. (1991), A47, 655-685].                  #
#                                                                            #
# The current version of the core CIF dictionary is obtainable from          #
# ftp://ftp.iucr.org/pub/cif_core.dic. The current version number is 2.4.    #
#                                                                            #
# Software is freely available for graphical display of the structure(s) in  #
# this CIF.  For information consult the CIF home page http://www.iucr.org/  #
# cif/home.html                                                              #
#                                                                            #
# This file may be used for bona fide research purposes within the           #
# scientific community so long as proper attribution is given to the journal # 
# article from which it was obtained.                                        #
#                                                                            #
##############################################################################
                                             
data_global
_audit_creation_method     SHELXL-97
_journal_date_recd_electronic     2009-09-18
_journal_date_accepted     2009-09-23
_journal_name_full     'Acta Crystallographica, Section E'
_journal_year     2009
_journal_volume     65
_journal_issue     10
_journal_page_first     o2572
_journal_page_last     o2572
_journal_paper_category     QO
_journal_coeditor_code     RZ2363
_publ_contact_author_name     'Alex Yanovsky'
_publ_contact_author_address
;
Pfizer Global Research and Development, La Jolla Labs,
10614 Science Center Drive,
San Diego, CA 92121
USA
;
_publ_contact_author_email     'alex.yanovsky@pfizer.com'
_publ_contact_author_fax     '1(858)678 8244'
_publ_contact_author_phone     '1(858)638 3716'
_publ_section_title
;
6-Methylsulfanyl-4<i>H</i>-pyrimido[1,6-<i>a</i>]pyrimidin-4-one
;
loop_
    _publ_author_name
    _publ_author_address
    'Quinhua Huang'
;
Pfizer Global Research and Development, La Jolla Labs,
10770 Science Center Drive,
San Diego, CA 92121
USA
;
    'Paul F. Richardson'
;
Pfizer Global Research and Development, La Jolla Labs,
10770 Science Center Drive,
San Diego, CA 92121
USA
;
    'Eugene Rui'
;
Pfizer Global Research and Development, La Jolla Labs,
10770 Science Center Drive,
San Diego, CA 92121
USA
;
    'Arnold L. Rheingold'
;
Department of Chemistry and Biochemistry,
University of California, San Diego,
9500 Gilman Drive, La Jolla, CA 92093,
USA
;
    'Alex Yanovsky'
;
Pfizer Global Research and Development, La Jolla Labs,
10770 Science Center Drive,
San Diego, CA 92121
USA
;
data_I
_chemical_name_systematic
;
6-Methylsulfanyl-4<i>H</i>-pyrimido[1,6-<i>a</i>]pyrimidin-4-one
;
_chemical_name_common     ?
_chemical_formula_moiety     'C8 H7 N3 O S'
_chemical_formula_sum     'C8 H7 N3 O S'
_chemical_formula_iupac     'C8 H7 N3 O S'
_chemical_formula_weight     193.23
_chemical_melting_point     ?
_symmetry_cell_setting     Monoclinic
_symmetry_space_group_name_H-M     'P 21/c'
_symmetry_space_group_name_Hall     '-P 2ybc'
loop_
    _symmetry_equiv_pos_as_xyz
    'x, y, z'
    '-x, y+1/2, -z+1/2'
    '-x, -y, -z'
    'x, -y-1/2, z-1/2'
_cell_length_a     9.7621(8)
_cell_length_b     4.1725(3)
_cell_length_c     20.4092(16)
_cell_angle_alpha     90.00
_cell_angle_beta     100.1060(10)
_cell_angle_gamma     90.00
_cell_volume     818.42(11)
_cell_formula_units_Z     4
_cell_measurement_reflns_used     4134
_cell_measurement_theta_min     3.2
_cell_measurement_theta_max     25.4
_cell_measurement_temperature     123(2)
_exptl_crystal_description     blade
_exptl_crystal_colour     brown
_exptl_crystal_size_max     0.48
_exptl_crystal_size_mid     0.14
_exptl_crystal_size_min     0.08
_exptl_crystal_density_diffrn     1.568
_exptl_crystal_density_meas     ?
_exptl_crystal_density_method     'not measured'
_exptl_crystal_F_000     400
_exptl_absorpt_coefficient_mu     0.35
_exptl_absorpt_correction_type     multi-scan
_exptl_absorpt_process_details     '(SADABS; Bruker, 2001)'
_exptl_absorpt_correction_T_min     0.849
_exptl_absorpt_correction_T_max     0.972
_exptl_special_details
;
;
_diffrn_ambient_temperature     123(2)
_diffrn_radiation_type     MoK\a
_diffrn_radiation_wavelength     0.71073
_diffrn_radiation_source     'fine-focus sealed tube'
_diffrn_radiation_monochromator     graphite
_diffrn_measurement_device_type     'Bruker APEXII CCD'
_diffrn_measurement_method     '\f and \w'
_diffrn_reflns_number     6497
_diffrn_reflns_av_R_equivalents     0.022
_diffrn_reflns_av_sigmaI/netI     0.021
_diffrn_reflns_theta_min     2.1
_diffrn_reflns_theta_max     25.4
_diffrn_reflns_theta_full     25.00
_diffrn_measured_fraction_theta_max     0.999
_diffrn_measured_fraction_theta_full     0.999
_diffrn_reflns_limit_h_min     -11
_diffrn_reflns_limit_h_max     11
_diffrn_reflns_limit_k_min     -4
_diffrn_reflns_limit_k_max     5
_diffrn_reflns_limit_l_min     -24
_diffrn_reflns_limit_l_max     24
_refine_special_details
;
Refinement of <i>F</i>^2^ against ALL reflections. The weighted <i>R</i>-factor
<i>wR</i> and goodness of fit <i>S</i> are based on <i>F</i>^2^, conventional
<i>R</i>-factors <i>R</i> are based on <i>F</i>, with <i>F</i> set to zero for
negative <i>F</i>^2^. The threshold expression of <i>F</i>^2^ >
\s(<i>F</i>^2^) is used only for calculating <i>R</i>-factors(gt) <i>etc</i>.
and is not relevant to the choice of reflections for refinement.
<i>R</i>-factors based on <i>F</i>^2^ are statistically about twice as large
as those based on <i>F</i>, and <i>R</i>- factors based on ALL data will be
even larger.
;
_reflns_number_total     1498
_reflns_number_gt     1333
_reflns_threshold_expression     I>2\s(I)
_refine_ls_structure_factor_coef     Fsqd
_refine_ls_matrix_type     full
_refine_ls_R_factor_all     0.040
_refine_ls_R_factor_gt     0.035
_refine_ls_wR_factor_gt     0.093
_refine_ls_wR_factor_ref     0.097
_refine_ls_goodness_of_fit_ref     1.13
_refine_ls_restrained_S_all     1.13
_refine_ls_number_reflns     1498
_refine_ls_number_parameters     118
_refine_ls_number_restraints     0
_refine_ls_hydrogen_treatment     constr
_refine_ls_weighting_scheme     calc
_refine_ls_weighting_details
          'calc w=1/[\s^2^(Fo^2^)+(0.045P)^2^+0.5615P] where P=(Fo^2^+2Fc^2^)/3'
_atom_sites_solution_hydrogens     geom
_atom_sites_solution_primary     direct
_atom_sites_solution_secondary     difmap
_refine_ls_shift/su_max     0.001
_refine_ls_shift/su_mean     0.000
_refine_diff_density_max     0.43
_refine_diff_density_min     -0.19
_refine_ls_extinction_method     none
_refine_ls_extinction_coef     ?
loop_
    _atom_type_symbol
    _atom_type_description
    _atom_type_scat_dispersion_real
    _atom_type_scat_dispersion_imag
    _atom_type_scat_source
    'C' 'C' 0.0033 0.0016
                         'International Tables Vol C Tables 4.2.6.8 and 6.1.1.4'
    'H' 'H' 0.0000 0.0000
                         'International Tables Vol C Tables 4.2.6.8 and 6.1.1.4'
    'N' 'N' 0.0061 0.0033
                         'International Tables Vol C Tables 4.2.6.8 and 6.1.1.4'
    'O' 'O' 0.0106 0.0060
                         'International Tables Vol C Tables 4.2.6.8 and 6.1.1.4'
    'S' 'S' 0.1246 0.1234
                         'International Tables Vol C Tables 4.2.6.8 and 6.1.1.4'
_computing_data_collection     'APEX2 (Bruker, 2004)'
_computing_cell_refinement     'SAINT (Bruker, 2004)'
_computing_data_reduction     'SAINT (Bruker, 2004)'
_computing_structure_solution     'SIR2004 (Burla <i>et al.</i>, 2005)'
_computing_structure_refinement     'SHELXL97 (Sheldrick, 2008)'
_computing_molecular_graphics     'ORTEP-32 (Farrugia, 1997)'
_computing_publication_material     'WinGX (Farrugia, 1999)'
loop_
    _atom_site_type_symbol
    _atom_site_label
    _atom_site_fract_x
    _atom_site_fract_y
    _atom_site_fract_z
    _atom_site_U_iso_or_equiv
    _atom_site_adp_type
    _atom_site_calc_flag
    _atom_site_refinement_flags
    _atom_site_occupancy
    _atom_site_disorder_assembly
    _atom_site_disorder_group
    S S1 0.56563(5) 0.91748(12) 0.81678(2) 0.02069(19) Uani d . 1 . .
    O O1 0.80408(15) 0.9008(4) 0.78390(7) 0.0276(4) Uani d . 1 . .
    N N1 0.59517(17) 0.5753(4) 0.92701(8) 0.0203(4) Uani d . 1 . .
    N N2 0.79659(16) 0.5851(4) 0.87620(7) 0.0172(4) Uani d . 1 . .
    N N3 0.99408(17) 0.2689(4) 0.92351(8) 0.0238(4) Uani d . 1 . .
    C C1 0.3990(2) 0.9169(5) 0.84302(11) 0.0280(5) Uani d . 1 . .
    H H1A 0.3333 1.0474 0.8123 0.042 Uiso calc R 1 . .
    H H1B 0.4089 1.0064 0.8880 0.042 Uiso calc R 1 . .
    H H1C 0.3642 0.6966 0.8431 0.042 Uiso calc R 1 . .
    C C2 0.65797(19) 0.6714(5) 0.87950(9) 0.0183(4) Uani d . 1 . .
    C C3 0.6652(2) 0.3762(5) 0.97497(10) 0.0209(4) Uani d . 1 . .
    H H3B 0.6193 0.3094 1.0100 0.025 Uiso calc R 1 . .
    C C4 0.7959(2) 0.2700(5) 0.97507(9) 0.0203(4) Uani d . 1 . .
    H H4A 0.8392 0.1284 1.0089 0.024 Uiso calc R 1 . .
    C C5 0.8678(2) 0.3717(5) 0.92427(9) 0.0186(4) Uani d . 1 . .
    C C6 1.0583(2) 0.3766(5) 0.87347(11) 0.0254(5) Uani d . 1 . .
    H H6A 1.1495 0.3010 0.8719 0.030 Uiso calc R 1 . .
    C C7 0.9993(2) 0.5853(5) 0.82589(9) 0.0199(4) Uani d . 1 . .
    H H7A 1.0506 0.6512 0.7927 0.024 Uiso calc R 1 . .
    C C8 0.8652(2) 0.7063(5) 0.82424(9) 0.0219(4) Uani d . 1 . .
loop_
    _atom_site_aniso_label
    _atom_site_aniso_U_11
    _atom_site_aniso_U_22
    _atom_site_aniso_U_33
    _atom_site_aniso_U_12
    _atom_site_aniso_U_13
    _atom_site_aniso_U_23
    S1 0.0177(3) 0.0225(3) 0.0219(3) 0.00111(19) 0.0038(2) 0.0028(2)
    O1 0.0237(8) 0.0363(9) 0.0241(7) 0.0002(7) 0.0079(6) 0.0095(7)
    N1 0.0196(8) 0.0199(9) 0.0220(8) -0.0009(7) 0.0053(7) -0.0002(7)
    N2 0.0184(8) 0.0176(8) 0.0164(8) -0.0021(6) 0.0050(6) -0.0017(6)
    N3 0.0199(8) 0.0240(9) 0.0278(9) 0.0015(7) 0.0047(7) -0.0014(8)
    C1 0.0201(11) 0.0335(12) 0.0312(11) 0.0032(9) 0.0068(9) 0.0059(10)
    C2 0.0169(9) 0.0178(9) 0.0201(10) -0.0015(8) 0.0026(8) -0.0037(8)
    C3 0.0211(10) 0.0232(10) 0.0190(10) -0.0025(8) 0.0052(8) 0.0004(8)
    C4 0.0233(10) 0.0189(10) 0.0184(10) -0.0007(8) 0.0026(8) 0.0006(8)
    C5 0.0179(10) 0.0173(9) 0.0200(10) -0.0016(8) 0.0022(8) -0.0041(8)
    C6 0.0180(10) 0.0264(11) 0.0326(11) -0.0005(9) 0.0068(9) -0.0070(9)
    C7 0.0253(11) 0.0186(10) 0.0183(10) -0.0042(8) 0.0108(8) -0.0040(8)
    C8 0.0234(10) 0.0245(11) 0.0186(10) -0.0066(9) 0.0059(8) -0.0026(9)
_geom_special_details
;
All e.s.d.'s (except the e.s.d. in the dihedral angle between two l.s. planes)
are estimated using the full covariance matrix. The cell e.s.d.'s are taken
into account individually in the estimation of e.s.d.'s in distances, angles
and torsion angles; correlations between e.s.d.'s in cell parameters are only
used when they are defined by crystal symmetry. An approximate (isotropic)
treatment of cell e.s.d.'s is used for estimating e.s.d.'s involving l.s.
planes.
;
loop_
    _geom_bond_atom_site_label_1
    _geom_bond_atom_site_label_2
    _geom_bond_site_symmetry_2
    _geom_bond_distance
    _geom_bond_publ_flag
    S1 C2 . 1.761(2) ?
    S1 C1 . 1.799(2) ?
    O1 C8 . 1.233(2) ?
    N1 C2 . 1.298(3) ?
    N1 C3 . 1.371(3) ?
    N2 C2 . 1.413(2) ?
    N2 C5 . 1.414(2) ?
    N2 C8 . 1.442(2) ?
    N3 C5 . 1.308(3) ?
    N3 C6 . 1.365(3) ?
    C1 H1A . 0.9800 ?
    C1 H1B . 0.9800 ?
    C1 H1C . 0.9800 ?
    C3 C4 . 1.351(3) ?
    C3 H3B . 0.9500 ?
    C4 C5 . 1.415(3) ?
    C4 H4A . 0.9500 ?
    C6 C7 . 1.355(3) ?
    C6 H6A . 0.9500 ?
    C7 C8 . 1.398(3) ?
    C7 H7A . 0.9500 ?
loop_
    _geom_angle_atom_site_label_1
    _geom_angle_atom_site_label_2
    _geom_angle_atom_site_label_3
    _geom_angle_site_symmetry_1
    _geom_angle_site_symmetry_3
    _geom_angle
    _geom_angle_publ_flag
    C2 S1 C1 . . 99.03(9) ?
    C2 N1 C3 . . 118.60(17) ?
    C2 N2 C5 . . 119.08(16) ?
    C2 N2 C8 . . 121.20(16) ?
    C5 N2 C8 . . 119.70(16) ?
    C5 N3 C6 . . 117.29(18) ?
    S1 C1 H1A . . 109.5 ?
    S1 C1 H1B . . 109.5 ?
    H1A C1 H1B . . 109.5 ?
    S1 C1 H1C . . 109.5 ?
    H1A C1 H1C . . 109.5 ?
    H1B C1 H1C . . 109.5 ?
    N1 C2 N2 . . 122.57(17) ?
    N1 C2 S1 . . 118.33(15) ?
    N2 C2 S1 . . 119.10(14) ?
    C4 C3 N1 . . 123.53(18) ?
    C4 C3 H3B . . 118.2 ?
    N1 C3 H3B . . 118.2 ?
    C3 C4 C5 . . 119.37(18) ?
    C3 C4 H4A . . 120.3 ?
    C5 C4 H4A . . 120.3 ?
    N3 C5 N2 . . 123.26(18) ?
    N3 C5 C4 . . 119.98(18) ?
    N2 C5 C4 . . 116.76(17) ?
    C7 C6 N3 . . 123.66(19) ?
    C7 C6 H6A . . 118.2 ?
    N3 C6 H6A . . 118.2 ?
    C6 C7 C8 . . 121.85(18) ?
    C6 C7 H7A . . 119.1 ?
    C8 C7 H7A . . 119.1 ?
    O1 C8 C7 . . 126.55(18) ?
    O1 C8 N2 . . 119.26(18) ?
    C7 C8 N2 . . 114.19(17) ?
