# Supplementary material for: 6-Methyl­sulfanyl-4H-pyrimido[1,6-a]pyrimidin-4-one
Source: Acta Crystallogr Sect E Struct Rep Online. 2009 Sep 30;65(Pt 10):o2572. doi: 10.1107/S1600536809038562 (PMC2970259; doi:10.1107/S1600536809038562)
Supplement: Supplementary file 2 [file e-65-o2572-Isup2.hkl]

# 
# h,k,l, Fc-squared, Fo-squared, sigma(Fo-squared) and status flag 
# 
data_I
_shelx_title ' pflj124_0m in P2(1)/c' 
_shelx_refln_list_code          4 
_shelx_F_calc_maximum      139.55 
_exptl_crystal_F_000       400.00 
_reflns_d_resolution_high  0.8292 
 
loop_ 
 _symmetry_equiv_pos_as_xyz 
 'x, y, z' 
 '-x, y+1/2, -z+1/2' 
 '-x, -y, -z' 
 'x, -y-1/2, z-1/2' 
 
_cell_length_a     9.7621 
_cell_length_b     4.1725 
_cell_length_c    20.4092 
_cell_angle_alpha  90.000 
_cell_angle_beta  100.106 
_cell_angle_gamma  90.000 
 
_shelx_F_squared_multiplier     1.000 
 
loop_ 
 _refln_index_h 
 _refln_index_k 
 _refln_index_l 
 _refln_F_squared_calc 
 _refln_F_squared_meas 
 _refln_F_squared_sigma 
 _refln_observed_status 
   1   0   0        4.72        6.56      0.64 o 
   2   0   0      929.93     1013.89     13.77 o 
   3   0   0        3.71        2.61      0.71 o 
   4   0   0      827.19      794.61      9.10 o 
   5   0   0     7328.31     7878.91     34.16 o 
   6   0   0       22.66       48.47      3.21 o 
   7   0   0      572.84      602.32     15.15 o 
   8   0   0      584.38      520.42     15.02 o 
   9   0   0     1080.04     1042.82     23.02 o 
  10   0   0       33.05       30.91      3.68 o 
  11   0   0       25.30       20.81      4.38 o 
   1   1   0      614.58      644.83      6.88 o 
   2   1   0        6.84        9.46      0.89 o 
   3   1   0      588.07      582.76      5.10 o 
   4   1   0      512.46      498.90      5.86 o 
   5   1   0      202.04      178.49      4.52 o 
   6   1   0       25.68       20.10      1.47 o 
   7   1   0       55.07       52.51      2.81 o 
   8   1   0        0.00       -0.69      1.07 o 
   9   1   0       66.08       60.24      3.75 o 
  10   1   0       18.71       10.81      3.40 o 
  11   1   0      169.30      166.04      9.91 o 
   0   2   0       73.00       60.80      2.94 o 
   1   2   0     1592.34     1559.21     12.48 o 
   2   2   0      129.74      144.83      3.55 o 
   3   2   0       72.72       60.83      2.97 o 
   4   2   0       22.15       23.10      1.92 o 
   5   2   0      216.52      235.38      5.11 o 
   6   2   0      650.67      677.33     10.15 o 
   7   2   0       80.56       83.25      4.06 o 
   8   2   0      287.58      297.72      9.10 o 
   9   2   0        2.40        1.29      1.84 o 
  10   2   0        2.51        7.86      2.45 o 
   1   3   0      647.62      685.32      9.60 o 
   2   3   0       98.99       92.96      2.94 o 
   3   3   0      159.60      156.74      4.80 o 
   4   3   0     1595.34     1566.33     19.49 o 
   5   3   0     1283.93     1353.49     15.95 o 
   6   3   0      142.35      144.02      4.96 o 
   7   3   0      190.04      187.86      6.24 o 
   8   3   0        3.47        9.10      5.03 o 
   9   3   0      565.52      633.80     16.29 o 
   0   4   0      775.60      847.06     16.90 o 
   1   4   0       82.94       78.79      3.56 o 
   2   4   0       12.84       12.45      1.62 o 
   3   4   0        0.23        1.09      1.20 o 
   4   4   0       93.97       81.24      3.66 o 
   5   4   0        3.62        2.55      1.75 o 
   6   4   0       24.84       24.56      2.60 o 
   7   4   0        1.62        2.38      2.16 o 
   1   5   0       17.42       15.62      2.30 o 
 -11   1   1       85.01       87.74      6.84 o 
 -10   1   1        4.19        9.48      2.36 o 
  -9   1   1      135.45      125.72      4.82 o 
  -8   1   1       78.12       66.37      3.40 o 
  -7   1   1      784.44      786.53     11.35 o 
  -6   1   1      660.54      709.12      9.94 o 
  -5   1   1     1080.02     1049.40      9.55 o 
  -4   1   1      253.63      231.91      3.64 o 
  -3   1   1        3.51        8.61      0.96 o 
  -2   1   1      160.10      151.79      3.51 o 
  -1   1   1     1036.83      983.61      7.90 o 
   0   1   1     2690.20     3006.38     12.88 o 
   1   1   1      746.07      723.97      4.32 o 
   2   1   1       70.30       63.43      1.30 o 
   3   1   1     1001.31      905.31      6.31 o 
   4   1   1      933.50      850.79      7.61 o 
   5   1   1     1181.11     1254.55     10.98 o 
   6   1   1       22.70       27.57      1.87 o 
   7   1   1       35.03       29.31      2.12 o 
   8   1   1       51.96       52.00      2.83 o 
   9   1   1       95.31       90.50      5.04 o 
  10   1   1       77.70       83.82      6.69 o 
  11   1   1      427.62      416.34     16.40 o 
 -10   2   1      281.98      278.77     10.58 o 
  -9   2   1        1.24        4.39      2.14 o 
  -8   2   1      374.99      388.57     10.25 o 
  -7   2   1       35.06       31.90      3.67 o 
  -6   2   1       11.66       11.59      1.49 o 
  -5   2   1      190.46      182.71      6.10 o 
  -4   2   1        4.88        4.14      1.03 o 
  -3   2   1      445.49      448.10      7.88 o 
  -2   2   1      221.46      190.29      4.18 o 
  -1   2   1      493.08      473.71      7.03 o 
   0   2   1     1020.69      992.97      6.10 o 
   1   2   1      530.58      524.00      4.58 o 
   2   2   1      160.31      140.91      2.60 o 
   3   2   1      522.83      547.57      5.81 o 
   4   2   1       86.24       89.74      2.87 o 
   5   2   1       63.19       48.43      2.44 o 
   6   2   1     1646.61     1663.80     16.78 o 
   7   2   1      342.78      354.50      8.68 o 
   8   2   1      769.50      774.21     15.37 o 
   9   2   1       40.32       40.54      3.43 o 
  10   2   1        1.13        5.21      2.11 o 
  -9   3   1      170.55      134.24      6.90 o 
  -8   3   1        0.73        0.14      1.75 o 
  -7   3   1       11.87       11.01      1.98 o 
  -6   3   1        4.58        6.53      1.43 o 
  -5   3   1      166.36      173.73      5.64 o 
  -4   3   1       31.10       23.09      3.02 o 
  -3   3   1       69.11       65.27      3.44 o 
  -2   3   1        7.72        5.88      1.38 o 
  -1   3   1      111.36      123.57      4.86 o 
   0   3   1      644.25      719.08      8.42 o 
   1   3   1        0.05        1.40      0.79 o 
   2   3   1        0.31        0.44      0.77 o 
   3   3   1       21.29       16.90      1.52 o 
   4   3   1       82.09       76.97      3.20 o 
   5   3   1       50.17       44.80      2.73 o 
   6   3   1      203.41      212.75      7.46 o 
   7   3   1        0.18       -0.97      1.36 o 
   8   3   1        7.28        3.99      1.94 o 
   9   3   1        1.29        1.49      2.05 o 
  -7   4   1       14.23       11.73      1.96 o 
  -6   4   1        0.01       -1.40      1.40 o 
  -5   4   1        0.09       -0.07      1.41 o 
  -4   4   1      216.34      201.25      5.80 o 
  -3   4   1      147.83      154.78      4.41 o 
  -2   4   1       70.67       56.01      3.13 o 
  -1   4   1      272.43      290.16      6.64 o 
   0   4   1      286.39      298.32      6.93 o 
   1   4   1      421.58      426.50      8.53 o 
   2   4   1        4.00        3.61      1.26 o 
   3   4   1       10.18        7.80      1.61 o 
   4   4   1       64.86       62.24      3.23 o 
   5   4   1        0.08       -0.07      1.44 o 
   6   4   1      397.27      423.40      9.64 o 
  -1   5   1        1.19        0.30      1.58 o 
   0   5   1        0.89        2.05      1.59 o 
   1   5   1       97.96      102.29      4.41 o 
 -11   0   2      151.51      189.42      9.37 o 
 -10   0   2     1108.61     1091.59     24.16 o 
  -9   0   2      161.30      170.52      8.47 o 
  -8   0   2      112.30      107.79      6.26 o 
  -7   0   2       15.64       14.81      3.45 o 
  -6   0   2       28.07       22.11      2.66 o 
  -5   0   2      414.01      478.87     10.95 o 
  -4   0   2     4976.95     5185.60     36.08 o 
  -3   0   2     2132.26     1919.09     17.57 o 
  -2   0   2     1117.90     1130.21     12.64 o 
  -1   0   2    12223.55    12268.63     69.52 o 
   1   0   2     5827.82     6186.78     24.57 o 
   2   0   2      359.98      316.33      5.25 o 
   3   0   2      289.25      271.89      4.86 o 
   4   0   2     2711.75     2687.65     18.12 o 
   5   0   2       56.75       44.98      2.23 o 
   6   0   2      934.21      881.16     12.41 o 
   7   0   2      846.64      827.77     18.56 o 
   8   0   2      652.78      651.95     17.53 o 
   9   0   2        1.49        4.77      2.18 o 
  10   0   2      424.56      375.83     14.48 o 
  11   0   2        0.46        1.54      4.41 o 
 -11   1   2        3.50        5.37      3.48 o 
 -10   1   2      115.43       86.12      5.67 o 
  -9   1   2       21.55       12.79      1.68 o 
  -8   1   2      235.16      215.25      6.32 o 
  -7   1   2      325.25      296.55      7.30 o 
  -6   1   2      109.33       96.82      3.35 o 
  -5   1   2      147.54      120.60      3.03 o 
  -4   1   2     2143.58     2151.90     17.91 o 
  -3   1   2      115.78      119.34      3.42 o 
  -2   1   2       41.29       55.23      2.02 o 
  -1   1   2        1.43        1.77      0.56 o 
   0   1   2     1620.91     1684.80     13.91 o 
   1   1   2    11591.69    12445.89     63.83 o 
   2   1   2      979.55      982.71      6.62 o 
   3   1   2      175.38      151.16      2.86 o 
   4   1   2        9.05       15.75      1.06 o 
   5   1   2      352.78      352.94      5.78 o 
   6   1   2       47.01       37.70      2.16 o 
   7   1   2       76.69       77.18      3.40 o 
   8   1   2        7.43        6.59      1.97 o 
   9   1   2      109.88      102.89      5.57 o 
  10   1   2      148.34      140.28      8.47 o 
  11   1   2        0.50       -1.14      2.55 o 
 -10   2   2       14.72       12.09      3.01 o 
  -9   2   2      525.35      531.53     12.60 o 
  -8   2   2       89.23       84.47      4.55 o 
  -7   2   2        4.80        4.42      1.53 o 
  -6   2   2        9.71       11.16      1.36 o 
  -5   2   2       19.83       22.48      2.16 o 
  -4   2   2     1265.76     1327.78     16.54 o 
  -3   2   2       24.13       21.00      1.49 o 
  -2   2   2      208.52      202.02      4.88 o 
  -1   2   2        0.31        2.64      0.68 o 
   0   2   2      939.00      989.62      7.90 o 
   1   2   2       10.92       21.26      1.03 o 
   2   2   2       10.01       10.46      0.94 o 
   3   2   2       18.67       19.80      1.19 o 
   4   2   2       26.63       22.96      1.70 o 
   5   2   2     1163.66     1173.54     13.11 o 
   6   2   2        0.14        4.02      1.16 o 
   7   2   2       19.52       19.86      2.17 o 
   8   2   2       65.54       64.04      6.68 o 
   9   2   2        0.25        0.20      1.66 o 
  10   2   2       33.66       32.32      3.37 o 
  -9   3   2      107.35      103.58      8.13 o 
  -8   3   2      252.40      279.05      9.19 o 
  -7   3   2      685.08      703.47     12.42 o 
  -6   3   2      464.79      484.06     11.74 o 
  -5   3   2     2305.38     2407.64     29.50 o 
  -4   3   2        2.24       10.55      1.89 o 
  -3   3   2       53.36       51.07      3.16 o 
  -2   3   2       54.89       51.45      3.42 o 
  -1   3   2      107.53       99.65      3.30 o 
   0   3   2     1949.76     2015.32     17.06 o 
   1   3   2      738.72      774.09      9.47 o 
   2   3   2      552.87      554.74      9.44 o 
   3   3   2      111.02      111.60      4.14 o 
   4   3   2      446.13      477.64      8.71 o 
   5   3   2     1031.41     1017.96     13.94 o 
   6   3   2        1.32        2.04      1.23 o 
   7   3   2       27.51       22.94      2.29 o 
   8   3   2       44.77       50.06      3.79 o 
   9   3   2      285.98      305.00     11.42 o 
  -7   4   2        0.05       -1.57      1.82 o 
  -6   4   2        8.83        6.14      1.48 o 
  -5   4   2      308.33      306.82      8.25 o 
  -4   4   2      504.65      516.96     11.08 o 
  -3   4   2       44.56       42.34      2.64 o 
  -2   4   2      131.07      137.69      4.84 o 
  -1   4   2       65.59       62.65      3.02 o 
   0   4   2       89.14       87.12      3.70 o 
   1   4   2       88.43       90.44      3.89 o 
   2   4   2        1.49       -0.05      1.82 o 
   3   4   2        4.96        5.39      2.02 o 
   4   4   2        0.36       -0.89      1.20 o 
   5   4   2      151.64      152.28      5.77 o 
   6   4   2      101.62      100.52      4.86 o 
  -1   5   2        6.17        4.62      2.04 o 
   0   5   2      123.11      125.00      6.24 o 
 -11   1   3        0.07       -0.30      2.36 o 
 -10   1   3       31.47       24.82      3.50 o 
  -9   1   3        0.52        0.69      1.37 o 
  -8   1   3      503.55      465.58     10.13 o 
  -7   1   3      438.92      405.27      9.10 o 
  -6   1   3      383.71      408.53      7.60 o 
  -5   1   3      133.54       95.87      2.58 o 
  -4   1   3     4126.82     4399.97     25.09 o 
  -3   1   3        2.19        4.49      1.57 o 
  -2   1   3       46.43       68.68      2.39 o 
  -1   1   3      470.21      474.50      5.90 o 
   0   1   3     1649.86     1547.37     11.41 o 
   1   1   3    19474.16    20770.55     93.58 o 
   2   1   3      546.83      472.08      4.74 o 
   3   1   3      748.05      768.74      6.73 o 
   4   1   3      276.26      254.58      4.38 o 
   5   1   3      395.87      391.16      6.74 o 
   6   1   3      925.01      938.12     12.52 o 
   7   1   3      314.75      303.19      7.39 o 
   8   1   3      430.88      457.24     11.43 o 
   9   1   3      364.22      350.17     10.97 o 
  10   1   3      227.98      230.27     11.51 o 
  11   1   3       10.94       12.16      2.90 o 
 -10   2   3        4.87        4.45      2.06 o 
  -9   2   3      213.68      222.62      7.77 o 
  -8   2   3      453.32      448.58     12.20 o 
  -7   2   3       61.55       59.63      3.78 o 
  -6   2   3      123.10      117.91      5.06 o 
  -5   2   3        1.57        2.23      1.35 o 
  -4   2   3     1347.21     1407.79     15.66 o 
  -3   2   3      579.18      549.76      7.62 o 
  -2   2   3        1.66        6.19      1.66 o 
  -1   2   3      363.13      354.42      6.30 o 
   0   2   3      268.92      290.22      5.61 o 
   1   2   3     1914.33     2246.46     11.14 o 
   2   2   3      697.40      729.54      5.76 o 
   3   2   3        0.36       -0.11      0.57 o 
   4   2   3      999.08      965.90     11.89 o 
   5   2   3     2402.58     2364.12     20.87 o 
   6   2   3      603.00      610.68     11.13 o 
   7   2   3        2.16        3.62      1.46 o 
   8   2   3       60.94       59.49      4.60 o 
   9   2   3       26.70       26.32      3.13 o 
  10   2   3      135.54      187.05      8.09 o 
  -9   3   3       23.01       28.98      3.09 o 
  -8   3   3       58.52       58.00      4.11 o 
  -7   3   3        2.50        2.47      1.61 o 
  -6   3   3        0.01        1.95      2.11 o 
  -5   3   3       42.79       39.14      3.37 o 
  -4   3   3       34.89       34.64      2.66 o 
  -3   3   3       11.63       14.67      1.77 o 
  -2   3   3       27.01       33.99      2.45 o 
  -1   3   3       45.08       42.34      3.75 o 
   0   3   3       42.27       44.72      2.40 o 
   1   3   3      206.93      239.38      5.26 o 
   2   3   3       18.79       18.70      2.04 o 
   3   3   3        1.73        1.14      1.00 o 
   4   3   3       24.90       27.20      2.27 o 
   5   3   3      168.40      168.77      5.54 o 
   6   3   3        9.75        7.69      1.50 o 
   7   3   3       24.47       25.15      2.51 o 
   8   3   3       13.28       15.65      3.63 o 
  -7   4   3        0.38        3.71      1.97 o 
  -6   4   3       25.08       34.51      3.97 o 
  -5   4   3       41.66       44.06      5.60 o 
  -4   4   3      211.04      231.40      8.80 o 
  -3   4   3      534.46      529.87      9.65 o 
  -2   4   3      112.07      116.38      5.16 o 
  -1   4   3      165.14      172.01      5.66 o 
   0   4   3      251.35      254.07      6.30 o 
   1   4   3       96.74       90.50      3.89 o 
   2   4   3       27.27       20.77      2.13 o 
   3   4   3       41.83       40.42      2.84 o 
   4   4   3      122.01      125.94      6.06 o 
   5   4   3      344.69      353.54      9.06 o 
   6   4   3      274.05      277.78      8.64 o 
 -11   0   4      560.94      647.49     18.13 o 
 -10   0   4       33.52       33.26      3.68 o 
  -9   0   4      133.15      173.93      9.67 o 
  -8   0   4        1.23        5.22      2.11 o 
  -7   0   4      650.22      585.72     23.65 o 
  -6   0   4     1312.71     1244.28     22.47 o 
  -5   0   4     1702.18     1798.78     21.31 o 
  -4   0   4     3478.52     3363.45     42.61 o 
  -3   0   4      940.31      851.26     12.79 o 
  -2   0   4     2955.31     3030.68     23.56 o 
  -1   0   4        7.33       10.33      1.38 o 
   0   0   4     4537.15     4658.20     29.29 o 
   1   0   4      267.58      254.54      4.15 o 
   2   0   4      787.77      844.41      8.70 o 
   3   0   4      172.65      198.22      4.56 o 
   4   0   4     1014.38      926.67     11.11 o 
   5   0   4      408.95      408.08      7.69 o 
   6   0   4      286.13      306.65      7.73 o 
   7   0   4       57.47       50.69      3.28 o 
   8   0   4       60.67       55.33      6.11 o 
   9   0   4       76.97       84.42      6.37 o 
  10   0   4      112.20      116.25      7.72 o 
  11   0   4      151.12      174.47     16.40 o 
 -11   1   4       74.87       69.27      5.98 o 
 -10   1   4       16.04       13.15      2.14 o 
  -9   1   4      538.64      524.45     14.09 o 
  -8   1   4      121.75       96.89      4.71 o 
  -7   1   4      141.13      141.56      5.13 o 
  -6   1   4        2.09        3.29      0.97 o 
  -5   1   4      790.82      834.28      7.70 o 
  -4   1   4       22.71       19.76      1.60 o 
  -3   1   4      170.05      145.62      4.11 o 
  -2   1   4      466.38      427.18      6.27 o 
  -1   1   4      133.57      114.59      3.05 o 
   0   1   4     9879.77    10601.46     40.76 o 
   1   1   4     4406.37     4795.95     20.68 o 
   2   1   4      292.27      269.20      4.19 o 
   3   1   4       33.47       28.78      1.32 o 
   4   1   4      107.85      120.45      3.24 o 
   5   1   4      281.36      268.91      6.13 o 
   6   1   4      370.77      395.19      8.15 o 
   7   1   4     1028.15     1029.89     17.02 o 
   8   1   4      133.59      129.76      5.89 o 
   9   1   4      301.31      299.06     10.40 o 
  10   1   4       19.11       11.39      4.18 o 
 -10   2   4      183.61      183.36      7.65 o 
  -9   2   4       78.16       87.40      5.77 o 
  -8   2   4      153.31      178.48      7.26 o 
  -7   2   4       95.36       84.91      6.73 o 
  -6   2   4       85.55       88.52      4.31 o 
  -5   2   4      964.52     1045.76     15.53 o 
  -4   2   4      110.44       82.60      4.05 o 
  -3   2   4      141.53      185.10      4.74 o 
  -2   2   4       86.12       79.73      2.84 o 
  -1   2   4        0.91       -0.23      0.68 o 
   0   2   4       90.54       91.61      3.41 o 
   1   2   4      105.98      117.20      2.42 o 
   2   2   4        0.11        0.87      0.52 o 
   3   2   4      107.43      102.22      3.00 o 
   4   2   4      267.43      259.19      5.31 o 
   5   2   4       19.16       19.45      1.99 o 
   6   2   4       72.84       66.55      3.96 o 
   7   2   4      199.68      195.59      7.22 o 
   8   2   4        0.21        4.62      1.66 o 
   9   2   4       29.02       28.89      3.60 o 
  10   2   4        2.23        3.84      2.95 o 
  -9   3   4      255.61      263.40      9.03 o 
  -8   3   4      224.57      234.03      9.45 o 
  -7   3   4       92.17      103.82      6.82 o 
  -6   3   4      152.88      164.51      7.24 o 
  -5   3   4        0.95       -1.50      1.50 o 
  -4   3   4       78.20       78.10      4.16 o 
  -3   3   4      165.19      157.63      5.85 o 
  -2   3   4      259.63      270.06      7.44 o 
  -1   3   4      460.86      449.78     10.40 o 
   0   3   4      660.77      676.14      8.36 o 
   1   3   4      407.42      372.73      6.67 o 
   2   3   4       73.28       61.58      3.02 o 
   3   3   4       21.77       19.52      1.85 o 
   4   3   4       23.24       25.70      2.46 o 
   5   3   4      183.54      169.81      5.70 o 
   6   3   4       78.36       69.90      3.78 o 
   7   3   4      376.82      380.12      9.85 o 
   8   3   4      332.28      405.70     11.82 o 
  -7   4   4        7.56        3.92      2.77 o 
  -6   4   4        5.24        1.96      2.26 o 
  -5   4   4      332.48      316.18     10.93 o 
  -4   4   4      118.18      106.09      8.00 o 
  -3   4   4       15.05       12.11      2.23 o 
  -2   4   4       11.14       12.60      1.68 o 
  -1   4   4       10.04        8.88      1.63 o 
   0   4   4       65.43       65.48      3.41 o 
   1   4   4       15.73       13.94      1.79 o 
   2   4   4       23.69       23.53      2.27 o 
   3   4   4        6.88        8.52      1.79 o 
   4   4   4      117.63      112.03      5.10 o 
   5   4   4      121.47      118.83      4.88 o 
   6   4   4       65.18       61.63      3.78 o 
 -11   1   5      140.99      135.15      8.43 o 
 -10   1   5      133.10      142.06      7.39 o 
  -9   1   5       59.35       44.07      4.33 o 
  -8   1   5     1139.81     1168.48     20.11 o 
  -7   1   5       62.11       62.05      3.51 o 
  -6   1   5       24.79       22.20      1.83 o 
  -5   1   5      232.95      231.22      5.46 o 
  -4   1   5      219.55      268.77      5.98 o 
  -3   1   5     4753.07     5089.12     42.26 o 
  -2   1   5      319.70      295.93      5.34 o 
  -1   1   5      821.37      850.04      8.95 o 
   0   1   5     6004.56     6262.78     30.05 o 
   1   1   5      841.98      916.60      6.74 o 
   2   1   5      177.95      199.26      3.47 o 
   3   1   5        0.63        1.89      0.61 o 
   4   1   5       84.60       78.50      2.59 o 
   5   1   5     1485.23     1383.17     14.89 o 
   6   1   5     1229.46     1160.68     17.27 o 
   7   1   5      119.01      114.79      5.46 o 
   8   1   5      341.67      350.98     10.25 o 
   9   1   5       55.45       49.70      4.12 o 
  10   1   5       28.96       34.79      3.40 o 
 -10   2   5       23.00       31.84      3.81 o 
  -9   2   5     1158.48     1094.04     21.87 o 
  -8   2   5      446.08      440.41     11.52 o 
  -7   2   5      909.77      914.15     14.69 o 
  -6   2   5      503.76      487.76     10.89 o 
  -5   2   5      653.10      637.18     15.17 o 
  -4   2   5     1013.48      963.64     13.05 o 
  -3   2   5      379.86      331.47      6.55 o 
  -2   2   5        2.81        3.03      0.86 o 
  -1   2   5       66.06       61.49      3.10 o 
   0   2   5      103.24      138.63      4.43 o 
   1   2   5     4988.51     5403.55     27.35 o 
   2   2   5     3207.99     3382.30     16.19 o 
   3   2   5      174.86      141.22      3.75 o 
   4   2   5      308.34      295.65      6.79 o 
   5   2   5      198.34      204.89      7.32 o 
   6   2   5     1852.95     1926.41     23.07 o 
   7   2   5       46.95       46.47      3.39 o 
   8   2   5        8.10        3.82      1.99 o 
   9   2   5       38.05       36.55      7.72 o 
  -9   3   5        1.03        1.18      3.54 o 
  -8   3   5        0.42        1.46      3.61 o 
  -7   3   5       11.78        7.30      4.37 o 
  -6   3   5        5.72        3.42      2.19 o 
  -5   3   5        4.53        4.58      1.79 o 
  -4   3   5        9.60        7.05      1.44 o 
  -3   3   5        2.52        3.81      1.40 o 
  -2   3   5        2.80        1.87      1.12 o 
  -1   3   5       13.80       10.82      2.52 o 
   0   3   5       42.91       43.42      2.53 o 
   1   3   5       18.05       18.97      1.52 o 
   2   3   5       39.45       42.06      2.56 o 
   3   3   5       11.92       12.26      1.47 o 
   4   3   5        6.74        7.56      1.72 o 
   5   3   5        5.16        1.15      1.20 o 
   6   3   5        5.57        4.81      1.46 o 
   7   3   5        0.33       -0.84      1.49 o 
   8   3   5        0.20        1.11      1.97 o 
  -7   4   5       89.93      100.36      6.89 o 
  -6   4   5      242.66      252.72      9.93 o 
  -5   4   5      238.39      258.65      9.85 o 
  -4   4   5     1077.39     1123.41     19.26 o 
  -3   4   5      196.55      196.34      8.00 o 
  -2   4   5       11.26        8.75      1.99 o 
  -1   4   5       18.43       14.35      2.26 o 
   0   4   5      283.95      285.50      6.51 o 
   1   4   5      624.03      621.88     10.68 o 
   2   4   5      125.78      129.74      4.98 o 
   3   4   5      172.11      167.88      7.20 o 
   4   4   5       78.69       85.35      4.64 o 
   5   4   5       57.68       52.37      3.88 o 
   6   4   5       10.08        3.59      1.83 o 
 -11   0   6       31.15       38.66      6.90 o 
 -10   0   6        1.85       16.83      4.47 o 
  -9   0   6        3.56        2.48      1.92 o 
  -8   0   6       94.71       72.46      5.61 o 
  -7   0   6      444.19      452.95     13.86 o 
  -6   0   6      238.55      246.01      9.31 o 
  -5   0   6      887.55      909.05     19.39 o 
  -4   0   6     1859.67     1812.81     22.14 o 
  -3   0   6     1417.60     1563.59     18.66 o 
  -2   0   6      180.08      189.00      4.35 o 
  -1   0   6       32.14       80.03      2.97 o 
   0   0   6     2507.38     2430.96     11.93 o 
   1   0   6     6850.50     6936.65     39.10 o 
   2   0   6      126.32      125.26      3.30 o 
   3   0   6     1989.83     1884.53     16.06 o 
   4   0   6      505.63      515.38      9.85 o 
   5   0   6      140.54      132.37      4.52 o 
   6   0   6      117.03      115.77      4.88 o 
   7   0   6       54.38       55.10      3.59 o 
   8   0   6      803.63      782.42     20.74 o 
   9   0   6      605.96      655.39     23.42 o 
  10   0   6      305.43      317.20     23.01 o 
 -11   1   6       35.41       24.84      4.00 o 
 -10   1   6      264.24      249.17      9.85 o 
  -9   1   6      385.14      355.29     12.72 o 
  -8   1   6      252.43      256.70      9.96 o 
  -7   1   6      184.02      190.57      6.07 o 
  -6   1   6       61.28       54.45      2.76 o 
  -5   1   6       32.09       25.43      2.64 o 
  -4   1   6       25.36       11.70      2.06 o 
  -3   1   6     1396.10     1466.05     16.34 o 
  -2   1   6       25.95       24.05      1.52 o 
  -1   1   6      168.37      192.04      4.36 o 
   0   1   6        5.18       10.10      0.71 o 
   1   1   6        1.09        0.73      0.36 o 
   2   1   6     2247.96     2447.92     13.83 o 
   3   1   6       10.55       14.47      1.05 o 
   4   1   6       12.14        7.39      0.91 o 
   5   1   6       50.19       44.42      3.00 o 
   6   1   6     1683.41     1710.40     21.79 o 
   7   1   6      212.46      219.90      7.84 o 
   8   1   6        0.17       -0.04      1.50 o 
   9   1   6        1.69        3.08      2.49 o 
  10   1   6       30.84       32.85      5.21 o 
 -10   2   6        7.18        8.00      3.30 o 
  -9   2   6      100.32       95.90      5.84 o 
  -8   2   6        0.74        0.94      2.02 o 
  -7   2   6      206.28      195.56      9.56 o 
  -6   2   6       21.53       18.00      2.45 o 
  -5   2   6      252.29      262.57      6.84 o 
  -4   2   6      241.12      317.21      7.40 o 
  -3   2   6     1382.39     1410.25     14.44 o 
  -2   2   6       22.08       24.18      1.67 o 
  -1   2   6        1.38        1.64      0.68 o 
   0   2   6      161.51      153.28      5.56 o 
   1   2   6        0.06        4.91      0.64 o 
   2   2   6     2370.17     2392.58     15.49 o 
   3   2   6        1.00        0.27      0.71 o 
   4   2   6      236.65      234.05      6.14 o 
   5   2   6       32.34       28.82      2.24 o 
   6   2   6       23.93       29.50      3.68 o 
   7   2   6      199.76      198.24      8.21 o 
   8   2   6       26.63       31.82      3.50 o 
   9   2   6      119.97      131.59      7.85 o 
  -9   3   6       63.81       63.52      6.03 o 
  -8   3   6       54.45       54.14      6.65 o 
  -7   3   6        0.57        0.55      3.52 o 
  -6   3   6       17.59       12.93      2.21 o 
  -5   3   6        5.53       11.50      2.40 o 
  -4   3   6      397.98      400.67     10.33 o 
  -3   3   6      109.33       98.32      4.80 o 
  -2   3   6      292.59      270.76      7.96 o 
  -1   3   6       26.29       24.35      2.29 o 
   0   3   6      478.82      486.85      8.81 o 
   1   3   6       24.15       26.99      1.84 o 
   2   3   6      181.02      191.42      5.13 o 
   3   3   6        8.93        8.24      1.20 o 
   4   3   6       63.58       55.99      3.29 o 
   5   3   6      771.60      764.27     12.94 o 
   6   3   6      535.09      548.32     11.64 o 
   7   3   6      225.21      239.18      8.48 o 
   8   3   6      286.59      327.40     10.59 o 
  -6   4   6       11.62       15.74      5.43 o 
  -5   4   6      139.48      154.76      7.34 o 
  -4   4   6      104.52       99.11      5.24 o 
  -3   4   6      644.59      683.28     16.18 o 
  -2   4   6       88.71       85.79      5.01 o 
  -1   4   6        7.36        3.25      1.37 o 
   0   4   6       34.04       39.29      2.81 o 
   1   4   6       79.06       74.57      3.56 o 
   2   4   6      314.75      266.31      8.04 o 
   3   4   6        4.49        2.80      1.60 o 
   4   4   6       44.48       45.79      3.48 o 
   5   4   6        2.60       -1.15      1.68 o 
 -11   1   7      389.09      408.74     13.47 o 
 -10   1   7      287.99      326.00     12.94 o 
  -9   1   7      459.11      475.67     14.76 o 
  -8   1   7      398.89      432.37     12.97 o 
  -7   1   7      626.08      571.19     10.60 o 
  -6   1   7      688.33      674.52     10.14 o 
  -5   1   7      376.58      341.67      7.01 o 
  -4   1   7     3848.66     4109.50     26.31 o 
  -3   1   7      784.28      671.86      9.63 o 
  -2   1   7        2.58        9.24      1.14 o 
  -1   1   7       14.87       21.06      1.47 o 
   0   1   7      255.46      260.72      4.80 o 
   1   1   7      719.11      786.51      6.46 o 
   2   1   7     1384.44     1553.78     11.28 o 
   3   1   7       69.95       61.55      1.90 o 
   4   1   7      292.02      262.19      5.93 o 
   5   1   7      616.68      575.84     11.75 o 
   6   1   7        1.08        2.23      1.24 o 
   7   1   7       90.24       79.94      4.49 o 
   8   1   7      309.31      303.34      9.87 o 
   9   1   7        0.52        3.77      1.70 o 
  10   1   7       57.92       74.32      4.68 o 
 -10   2   7       18.32       15.47      3.69 o 
  -9   2   7      227.16      230.49      8.79 o 
  -8   2   7      792.53      787.74     15.96 o 
  -7   2   7      165.29      163.80      8.57 o 
  -6   2   7       52.74       50.35      6.46 o 
  -5   2   7      210.90      183.59      5.85 o 
  -4   2   7      594.00      576.74     10.36 o 
  -3   2   7        7.41        7.96      1.12 o 
  -2   2   7      416.71      408.80      7.83 o 
  -1   2   7      509.28      543.19      8.82 o 
   0   2   7     1036.70     1046.61     15.84 o 
   1   2   7     5741.29     6109.15     29.84 o 
   2   2   7      746.48      873.82      9.12 o 
   3   2   7       88.16       93.87      3.31 o 
   4   2   7        4.03        6.63      1.37 o 
   5   2   7      130.79      118.79      6.89 o 
   6   2   7      242.27      218.22      7.59 o 
   7   2   7        8.16        6.24      1.99 o 
   8   2   7      390.87      391.90     13.02 o 
   9   2   7      273.26      290.90     11.45 o 
  -9   3   7        4.04        5.61      2.18 o 
  -8   3   7       30.40       28.02     11.08 o 
  -7   3   7       79.07       70.36      7.52 o 
  -6   3   7        0.25       -1.82      2.03 o 
  -5   3   7       14.55       17.11      4.92 o 
  -4   3   7       15.22       18.38      2.53 o 
  -3   3   7       51.84       57.19      3.69 o 
  -2   3   7       12.66       12.40      1.93 o 
  -1   3   7        2.34        2.67      1.20 o 
   0   3   7       49.20       41.57      2.63 o 
   1   3   7      152.38      165.47      4.32 o 
   2   3   7      149.02      160.00      5.47 o 
   3   3   7        1.63        2.16      1.22 o 
   4   3   7        0.15        0.36      1.25 o 
   5   3   7        0.03        0.43      1.75 o 
   6   3   7        0.20        0.03      1.41 o 
   7   3   7       77.32       64.43      5.23 o 
   8   3   7       90.85       93.75      6.58 o 
  -6   4   7      155.06      155.44     11.67 o 
  -5   4   7      112.06      122.54     11.13 o 
  -4   4   7      222.55      218.60      8.08 o 
  -3   4   7      356.55      361.08     10.49 o 
  -2   4   7      152.29      155.02      7.15 o 
  -1   4   7      105.72       86.03      3.96 o 
   0   4   7      264.45      270.85      6.94 o 
   1   4   7      302.00      322.55      7.73 o 
   2   4   7        8.66       10.92      2.39 o 
   3   4   7       94.43       94.50      4.87 o 
   4   4   7        3.65        8.22      2.50 o 
   5   4   7        2.92        4.51      2.45 o 
 -11   0   8      165.29      165.55      8.19 o 
 -10   0   8       43.95       44.41      4.41 o 
  -9   0   8      283.36      293.38     11.77 o 
  -8   0   8      335.62      310.79     14.06 o 
  -7   0   8     3298.61     3243.11     38.90 o 
  -6   0   8       11.29       14.04      2.44 o 
  -5   0   8      407.89      425.06     11.27 o 
  -4   0   8      447.18      445.03     10.76 o 
  -3   0   8        3.79       25.33      3.16 o 
  -2   0   8     4694.86     5186.50     27.77 o 
  -1   0   8       60.01       62.01      2.99 o 
   0   0   8     2342.70     2345.63     14.66 o 
   1   0   8      932.65      852.29      8.05 o 
   2   0   8     3185.64     3349.42     20.14 o 
   3   0   8      222.09      244.67      5.37 o 
   4   0   8       45.47       51.66      2.45 o 
   5   0   8      535.91      521.71      9.84 o 
   6   0   8      878.72      821.61     14.61 o 
   7   0   8     4025.87     4121.75     40.03 o 
   8   0   8       42.89       46.01      7.46 o 
   9   0   8      331.72      402.20     26.63 o 
  10   0   8       20.76       24.92      6.39 o 
 -11   1   8       27.23       35.21      6.39 o 
 -10   1   8       24.32       24.12      3.66 o 
  -9   1   8       52.00       51.47      5.35 o 
  -8   1   8      695.81      723.87     16.86 o 
  -7   1   8      402.36      421.33      8.59 o 
  -6   1   8      373.70      374.31      7.80 o 
  -5   1   8       36.18       37.34      2.97 o 
  -4   1   8     1058.29     1125.76     14.82 o 
  -3   1   8      685.59      751.69     10.44 o 
  -2   1   8      241.74      267.86      5.52 o 
  -1   1   8      138.42      129.70      3.81 o 
   0   1   8        0.86        3.41      0.77 o 
   1   1   8       89.46      117.29      2.51 o 
   2   1   8     2231.47     2410.98     15.00 o 
   3   1   8       26.83       31.45      1.53 o 
   4   1   8      499.00      463.02      9.20 o 
   5   1   8      139.69      127.89      5.43 o 
   6   1   8      136.44      125.78      5.70 o 
   7   1   8      629.67      665.47     14.55 o 
   8   1   8       67.98       63.70      4.16 o 
   9   1   8       41.35       43.32      3.52 o 
  10   1   8       53.77       67.95      4.66 o 
 -10   2   8       26.16       24.37      4.21 o 
  -9   2   8        0.05        1.10      2.02 o 
  -8   2   8      184.51      152.58     11.01 o 
  -7   2   8        6.14        4.78      2.09 o 
  -6   2   8       25.80       21.03      3.29 o 
  -5   2   8        9.29        9.20      2.02 o 
  -4   2   8      332.04      338.19      7.70 o 
  -3   2   8        1.14        4.96      1.64 o 
  -2   2   8      242.01      242.27      6.10 o 
  -1   2   8      221.63      202.51      6.11 o 
   0   2   8      186.15      183.16      4.67 o 
   1   2   8     1823.98     1854.75     15.50 o 
   2   2   8        4.45        2.36      0.96 o 
   3   2   8       24.46       22.64      1.69 o 
   4   2   8       10.38       11.65      1.41 o 
   5   2   8       88.63       94.57      4.70 o 
   6   2   8      343.87      330.66      9.66 o 
   7   2   8       32.03       29.34      3.67 o 
   8   2   8      144.38      129.72      8.03 o 
   9   2   8       78.09       71.61      5.09 o 
  -9   3   8       54.14       66.65      7.51 o 
  -8   3   8       73.99       62.58      6.77 o 
  -7   3   8       47.26       49.20      6.49 o 
  -6   3   8      462.37      471.30     15.53 o 
  -5   3   8      426.90      424.07     12.47 o 
  -4   3   8      338.82      337.08      9.74 o 
  -3   3   8      480.04      469.92     11.34 o 
  -2   3   8      876.71      861.01     15.36 o 
  -1   3   8       13.29       12.43      2.10 o 
   0   3   8        0.23        0.71      1.00 o 
   1   3   8       33.54       30.65      2.12 o 
   2   3   8     1565.96     1538.44     18.41 o 
   3   3   8      751.34      753.29     13.38 o 
   4   3   8      281.07      275.04      7.07 o 
   5   3   8      186.42      182.27      6.28 o 
   6   3   8       13.96       11.29      2.15 o 
   7   3   8       18.22        8.61      2.14 o 
  -6   4   8       17.64       15.09      4.93 o 
  -5   4   8        1.63       -0.62      2.16 o 
  -4   4   8      200.65      194.78      7.71 o 
  -3   4   8       84.31       76.96      4.56 o 
  -2   4   8      210.73      221.12      8.88 o 
  -1   4   8       10.51       13.29      2.61 o 
   0   4   8        7.68        6.98      2.10 o 
   1   4   8      342.58      319.21      7.75 o 
   2   4   8       12.66       10.11      1.80 o 
   3   4   8       44.17       46.90      3.47 o 
   4   4   8       36.46       31.74      4.24 o 
   5   4   8       19.90       19.46      2.62 o 
 -11   1   9      144.43      124.89      7.83 o 
 -10   1   9        0.34       -1.85      2.17 o 
  -9   1   9       71.60       57.03      7.22 o 
  -8   1   9      811.71      766.15     19.25 o 
  -7   1   9      195.49      165.93      7.15 o 
  -6   1   9      385.63      401.61      7.91 o 
  -5   1   9      105.59       96.12      4.71 o 
  -4   1   9     1107.23     1088.59     17.07 o 
  -3   1   9       10.08        6.34      1.21 o 
  -2   1   9      267.98      271.32      5.69 o 
  -1   1   9       92.18      106.17      2.50 o 
   0   1   9      112.19       96.73      2.10 o 
   1   1   9     2183.41     2288.11     13.08 o 
   2   1   9      790.21      735.63      8.27 o 
   3   1   9        0.90       -0.14      0.59 o 
   4   1   9      325.82      332.35      7.31 o 
   5   1   9      123.63      131.29      5.67 o 
   6   1   9      157.79      166.51      6.75 o 
   7   1   9      143.14      146.17      6.55 o 
   8   1   9       46.56       51.26      3.87 o 
   9   1   9      223.58      226.00      8.73 o 
 -10   2   9      170.27      195.63     11.36 o 
  -9   2   9      227.94      224.96      8.29 o 
  -8   2   9       10.95       13.50      2.20 o 
  -7   2   9       26.98       32.18      3.77 o 
  -6   2   9       10.59       14.23      2.75 o 
  -5   2   9       19.59       19.58      2.20 o 
  -4   2   9        1.28        2.46      1.64 o 
  -3   2   9     1240.78     1242.61     15.25 o 
  -2   2   9       44.46       29.00      2.06 o 
  -1   2   9      154.29      134.69      5.05 o 
   0   2   9      128.99      115.94      3.97 o 
   1   2   9       53.36       44.64      2.52 o 
   2   2   9       10.48       13.39      1.21 o 
   3   2   9      172.66      180.45      5.40 o 
   4   2   9        5.94        8.03      1.23 o 
   5   2   9      246.83      228.66      7.01 o 
   6   2   9      173.82      182.76      8.14 o 
   7   2   9      464.61      480.58     14.49 o 
   8   2   9      177.33      201.80      9.32 o 
   9   2   9      191.69      185.45     12.64 o 
  -9   3   9       20.48       12.87      3.15 o 
  -8   3   9      141.23      123.12      9.57 o 
  -7   3   9       14.53        9.67      3.56 o 
  -6   3   9       28.12       36.81      5.75 o 
  -5   3   9       13.77       18.09      2.68 o 
  -4   3   9        3.27        2.47      1.76 o 
  -3   3   9       33.53       40.69      3.28 o 
  -2   3   9      135.73      148.97      6.39 o 
  -1   3   9        8.17        2.21      1.58 o 
   0   3   9        0.10        0.87      1.37 o 
   1   3   9       72.96       79.55      3.65 o 
   2   3   9      151.70      153.81      5.65 o 
   3   3   9      279.93      295.89     11.35 o 
   4   3   9        0.62        2.23      1.37 o 
   5   3   9        1.74        1.53      1.28 o 
   6   3   9       15.22       12.50      2.67 o 
   7   3   9      153.05      160.87      6.34 o 
  -6   4   9        3.65        1.57      4.47 o 
  -5   4   9       31.80       27.91      4.09 o 
  -4   4   9      140.60      146.07      6.64 o 
  -3   4   9      408.69      437.84     11.99 o 
  -2   4   9       33.30       28.77      2.92 o 
  -1   4   9       46.14       49.94      3.53 o 
   0   4   9       65.48       71.53      3.31 o 
   1   4   9       17.02       23.71      2.56 o 
   2   4   9        4.76        3.73      1.58 o 
   3   4   9      143.18      118.90      5.58 o 
   4   4   9       51.75       53.95      3.86 o 
 -11   0  10      533.40      611.61     33.23 o 
 -10   0  10      488.09      533.01     14.77 o 
  -9   0  10       28.92       34.39      3.55 o 
  -8   0  10     2875.36     2934.11     37.61 o 
  -7   0  10      619.28      624.36     15.61 o 
  -6   0  10     2026.89     2043.29     37.81 o 
  -5   0  10      714.39      689.43     14.89 o 
  -4   0  10      293.06      238.41      8.43 o 
  -3   0  10     8949.67     9848.93     63.74 o 
  -2   0  10       20.24       11.55      1.31 o 
  -1   0  10      125.99      143.29      5.14 o 
   0   0  10      640.49      649.20      7.06 o 
   1   0  10      384.63      417.99      5.97 o 
   2   0  10       16.42       15.33      1.28 o 
   3   0  10     3057.58     3385.99     23.20 o 
   4   0  10       70.18       51.59      2.83 o 
   5   0  10     1081.66     1045.15     15.01 o 
   6   0  10     1285.96     1252.07     20.87 o 
   7   0  10       64.65       73.53      5.38 o 
   8   0  10      259.90      261.39     20.66 o 
   9   0  10      313.13      319.12     23.43 o 
 -11   1  10      107.63      132.03      8.37 o 
 -10   1  10        9.16        6.76      2.42 o 
  -9   1  10       31.09       29.46      3.54 o 
  -8   1  10      177.69      178.40      8.06 o 
  -7   1  10      138.86      136.70      7.25 o 
  -6   1  10      450.89      429.95      7.91 o 
  -5   1  10        9.85        2.54      1.15 o 
  -4   1  10      549.07      562.04      8.15 o 
  -3   1  10        1.03        1.04      0.68 o 
  -2   1  10        5.78        7.76      1.04 o 
  -1   1  10       70.93       66.65      1.71 o 
   0   1  10      298.92      304.66      3.95 o 
   1   1  10      827.97      842.29      7.94 o 
   2   1  10      417.06      414.67      7.23 o 
   3   1  10      162.42      143.85      3.59 o 
   4   1  10        0.97        1.07      1.08 o 
   5   1  10        2.78        3.42      2.26 o 
   6   1  10      268.57      259.36      7.72 o 
   7   1  10       35.81       27.77      3.16 o 
   8   1  10      126.31      126.28      6.23 o 
   9   1  10        7.70        3.97      2.78 o 
 -10   2  10       45.94       48.61      5.19 o 
  -9   2  10      219.60      237.02     11.00 o 
  -8   2  10       17.69       14.17      2.07 o 
  -7   2  10        3.26        3.30      2.19 o 
  -6   2  10        1.94        4.44      2.29 o 
  -5   2  10      110.80       92.38      5.79 o 
  -4   2  10      175.25      148.86      4.96 o 
  -3   2  10      341.22      333.24      7.74 o 
  -2   2  10      563.51      567.87     11.30 o 
  -1   2  10       77.19       85.80      4.04 o 
   0   2  10       14.42       12.92      1.44 o 
   1   2  10        1.79        3.45      0.91 o 
   2   2  10      514.97      532.14      8.54 o 
   3   2  10       13.81       10.56      1.65 o 
   4   2  10       79.45       92.14      4.05 o 
   5   2  10      124.89      115.14      4.95 o 
   6   2  10        5.45        2.63      1.52 o 
   7   2  10       11.99       11.97      2.63 o 
   8   2  10       62.80       56.68      4.82 o 
  -8   3  10        6.80        9.07      3.75 o 
  -7   3  10      758.11      765.70     26.41 o 
  -6   3  10      206.20      194.32     13.00 o 
  -5   3  10      352.75      377.41     14.06 o 
  -4   3  10      173.40      173.06      7.09 o 
  -3   3  10     1728.57     1801.76     23.99 o 
  -2   3  10     1069.44     1102.34     20.16 o 
  -1   3  10      161.11      168.55     12.85 o 
   0   3  10      451.47      464.48      8.18 o 
   1   3  10      965.87      966.74     13.95 o 
   2   3  10     2418.81     2424.44     24.62 o 
   3   3  10      351.70      269.41      8.24 o 
   4   3  10      250.92      246.63      6.69 o 
   5   3  10        4.61        3.99      1.58 o 
   6   3  10      119.19      117.61      6.17 o 
   7   3  10      384.73      419.66     11.03 o 
  -6   4  10       24.93       19.51      4.74 o 
  -5   4  10       98.89       99.63      6.97 o 
  -4   4  10       42.86       41.53      3.52 o 
  -3   4  10      214.79      215.57      8.21 o 
  -2   4  10        5.03        3.36      1.83 o 
  -1   4  10        6.04        8.76      2.54 o 
   0   4  10       24.95       30.68      2.31 o 
   1   4  10       13.21       12.94      2.28 o 
   2   4  10       17.45       17.86      2.02 o 
   3   4  10       66.23       52.48      5.23 o 
   4   4  10       28.41       32.99      3.24 o 
 -11   1  11       18.16       20.16      3.38 o 
 -10   1  11      268.16      270.71     11.11 o 
  -9   1  11       37.37       35.61      6.64 o 
  -8   1  11       96.87       88.27      5.73 o 
  -7   1  11       39.88       39.22      3.56 o 
  -6   1  11      439.19      425.24     14.55 o 
  -5   1  11       82.23       74.56      3.01 o 
  -4   1  11      295.65      291.83      8.49 o 
  -3   1  11      292.74      286.79      5.90 o 
  -2   1  11      200.77      173.07      3.53 o 
  -1   1  11      570.14      572.57      7.68 o 
   0   1  11      333.02      272.42      4.37 o 
   1   1  11     1176.21     1144.39     12.01 o 
   2   1  11      100.13       73.98      2.95 o 
   3   1  11      663.60      706.14     11.62 o 
   4   1  11      116.59      119.65      4.79 o 
   5   1  11       11.21       10.26      3.09 o 
   6   1  11      281.71      272.60      8.11 o 
   7   1  11      265.69      267.58      9.19 o 
   8   1  11     1253.92     1304.48     28.32 o 
   9   1  11      133.69      156.85     10.75 o 
 -10   2  11      105.61      141.02      8.74 o 
  -9   2  11       30.78       30.63      5.11 o 
  -8   2  11      106.14      114.29      5.18 o 
  -7   2  11       40.37       34.73      8.10 o 
  -6   2  11       73.51       66.90      8.10 o 
  -5   2  11      270.57      258.77     10.12 o 
  -4   2  11      287.93      297.73      9.11 o 
  -3   2  11      426.18      401.81      9.53 o 
  -2   2  11      383.52      385.67      9.37 o 
  -1   2  11      118.17      103.98      3.16 o 
   0   2  11       69.70       64.27      3.34 o 
   1   2  11       64.13       65.10      3.36 o 
   2   2  11      110.80      123.40      4.31 o 
   3   2  11      652.13      606.18     11.71 o 
   4   2  11       64.58       62.07      3.46 o 
   5   2  11      445.83      445.15     11.47 o 
   6   2  11       93.97       98.61      5.18 o 
   7   2  11       19.92       22.75      3.70 o 
   8   2  11       59.23       57.57      4.16 o 
  -8   3  11        8.39       13.83      6.78 o 
  -7   3  11      138.86      118.89      9.85 o 
  -6   3  11       45.25       42.70      9.91 o 
  -5   3  11       17.83       11.96      6.18 o 
  -4   3  11        4.52        3.96      1.80 o 
  -3   3  11      173.45      178.72      7.62 o 
  -2   3  11      195.93      192.92      8.08 o 
  -1   3  11       64.94       58.94      4.18 o 
   0   3  11        6.30        6.69      1.37 o 
   1   3  11        1.54        0.14      1.20 o 
   2   3  11      155.41      170.84      6.26 o 
   3   3  11        1.02        1.62      1.40 o 
   4   3  11       20.80       20.91      2.38 o 
   5   3  11       31.20       25.66      2.49 o 
   6   3  11       13.52        6.11      2.29 o 
  -5   4  11       77.45       76.00      7.52 o 
  -4   4  11      215.75      242.02     10.04 o 
  -3   4  11       11.06       11.88      2.36 o 
  -2   4  11       95.60       97.72      5.63 o 
  -1   4  11       92.98       92.84      4.11 o 
   0   4  11       24.13       21.86      2.48 o 
   1   4  11       25.97       24.84      2.40 o 
   2   4  11        4.64       -0.87      1.48 o 
   3   4  11      411.18      388.51     11.16 o 
 -11   0  12      431.12      500.20     30.04 o 
 -10   0  12      480.18      484.65     27.05 o 
  -9   0  12        4.95        9.21      3.30 o 
  -8   0  12      499.15      482.11     13.10 o 
  -7   0  12     3885.02     3886.24     46.76 o 
  -6   0  12      479.76      453.96     12.44 o 
  -5   0  12      515.47      534.59     13.66 o 
  -4   0  12      797.31      739.98     17.04 o 
  -3   0  12     1284.41     1201.86     16.57 o 
  -2   0  12      334.37      476.67     10.52 o 
  -1   0  12      250.75      271.13      7.97 o 
   0   0  12       95.78      106.61      3.54 o 
   1   0  12      669.69      681.10     11.50 o 
   2   0  12     4058.09     4265.02     30.58 o 
   3   0  12      155.28      158.24      6.43 o 
   4   0  12       79.26       70.92      4.46 o 
   5   0  12       54.89       53.96      4.76 o 
   6   0  12        4.30       13.29      3.94 o 
   7   0  12      833.20      881.78     21.57 o 
   8   0  12      618.70      665.72     35.58 o 
   9   0  12      119.72      101.40     12.14 o 
 -10   1  12      171.24      173.66      8.81 o 
  -9   1  12       98.82       95.31      6.35 o 
  -8   1  12        0.57        0.59      1.84 o 
  -7   1  12     1030.56     1023.12     23.38 o 
  -6   1  12      136.66      131.04      6.06 o 
  -5   1  12       54.88       64.11      5.02 o 
  -4   1  12       21.28       20.65      2.37 o 
  -3   1  12       10.28       13.63      1.38 o 
  -2   1  12     1030.18     1077.82     10.52 o 
  -1   1  12      277.77      316.54      6.78 o 
   0   1  12       97.75       84.85      3.14 o 
   1   1  12      104.26       87.20      2.91 o 
   2   1  12      286.05      289.95      6.40 o 
   3   1  12        3.15        0.69      1.30 o 
   4   1  12       34.76       35.19      2.48 o 
   5   1  12        0.47       -0.57      1.27 o 
   6   1  12      191.83      193.35      7.53 o 
   7   1  12      213.91      213.97     10.67 o 
   8   1  12       39.59       30.04      4.86 o 
 -10   2  12        0.83       -2.52      2.52 o 
  -9   2  12        6.05        6.24      2.88 o 
  -8   2  12        0.73        1.19      1.95 o 
  -7   2  12        6.00        5.70      4.79 o 
  -6   2  12      284.32      252.27     12.02 o 
  -5   2  12      166.75      177.85     12.78 o 
  -4   2  12      106.96       94.97      7.52 o 
  -3   2  12      367.69      369.60      9.26 o 
  -2   2  12       61.92       52.05      3.98 o 
  -1   2  12      518.85      521.57      8.91 o 
   0   2  12        0.12        0.36      1.17 o 
   1   2  12      134.67      121.48      4.95 o 
   2   2  12      245.93      222.16      6.00 o 
   3   2  12       37.80       41.06      2.74 o 
   4   2  12        2.00        0.67      1.15 o 
   5   2  12      108.72      106.20      5.42 o 
   6   2  12        0.04        1.27      1.66 o 
   7   2  12        0.47        0.64      1.84 o 
   8   2  12       52.99       62.15     13.63 o 
  -8   3  12      357.29      382.18     15.23 o 
  -7   3  12      205.04      202.53     10.92 o 
  -6   3  12        2.56        7.70      3.47 o 
  -5   3  12        1.06       -2.94      2.94 o 
  -4   3  12        9.42        6.18      2.86 o 
  -3   3  12      438.37      434.99     12.62 o 
  -2   3  12     1091.78     1149.22     21.52 o 
  -1   3  12       10.63       10.16      2.39 o 
   0   3  12      135.60      137.18      4.30 o 
   1   3  12      440.72      465.35     10.13 o 
   2   3  12       89.92       66.71      4.19 o 
   3   3  12        5.19        6.77      1.60 o 
   4   3  12       89.83       66.86      6.46 o 
   5   3  12      118.14      117.28      5.24 o 
   6   3  12      306.52      291.42      9.65 o 
  -5   4  12       17.82       24.80      5.02 o 
  -4   4  12        3.85       11.99      3.37 o 
  -3   4  12       21.70       21.83      4.63 o 
  -2   4  12      163.75      159.96      7.15 o 
  -1   4  12       43.30       45.33      2.94 o 
   0   4  12       19.57       16.09      2.46 o 
   1   4  12       21.17       24.31      3.21 o 
   2   4  12      254.95      242.40      7.24 o 
   3   4  12      134.39      135.22      5.38 o 
 -10   1  13      229.11      264.59     11.05 o 
  -9   1  13      163.68      167.74      8.16 o 
  -8   1  13       43.54       43.72      5.41 o 
  -7   1  13      986.13     1036.45     19.88 o 
  -6   1  13       24.60       16.79      2.72 o 
  -5   1  13      174.09      154.14      6.53 o 
  -4   1  13      141.35      145.40      4.89 o 
  -3   1  13      400.64      391.15      8.43 o 
  -2   1  13     1626.21     1651.27     19.06 o 
  -1   1  13      245.89      245.85      7.38 o 
   0   1  13       65.34       57.41      2.63 o 
   1   1  13      407.48      398.73      6.86 o 
   2   1  13       10.21       10.86      1.28 o 
   3   1  13       31.42       32.08      3.25 o 
   4   1  13      462.71      475.88      9.76 o 
   5   1  13      206.36      212.77      8.51 o 
   6   1  13      513.22      514.03     17.83 o 
   7   1  13      383.08      382.12     18.05 o 
   8   1  13        0.05        1.56      3.12 o 
  -9   2  13        0.01       -1.98      2.24 o 
  -8   2  13        6.78        4.47      3.73 o 
  -7   2  13        5.55       -0.01      3.94 o 
  -6   2  13      362.82      358.45     24.07 o 
  -5   2  13      359.98      338.70     14.53 o 
  -4   2  13      639.28      661.11     20.78 o 
  -3   2  13      458.13      479.18     23.33 o 
  -2   2  13     1015.41     1066.98     16.73 o 
  -1   2  13     1164.48     1157.08     15.62 o 
   0   2  13       90.47       85.12      3.95 o 
   1   2  13      709.62      724.47     12.22 o 
   2   2  13      845.48      824.68     12.33 o 
   3   2  13      298.17      279.95      7.99 o 
   4   2  13       74.48       82.82      5.49 o 
   5   2  13      128.61      109.21      5.89 o 
   6   2  13        1.83       -2.53      2.53 o 
   7   2  13       55.78       49.07      3.87 o 
  -8   3  13       51.08       43.67      5.42 o 
  -7   3  13      133.87      111.15      7.97 o 
  -6   3  13        2.35        2.44      7.78 o 
  -5   3  13        0.32       -0.43     11.29 o 
  -4   3  13        1.14        1.07      3.83 o 
  -3   3  13        7.24        5.22      4.79 o 
  -2   3  13       75.16       66.22      5.75 o 
  -1   3  13      120.62      116.71      4.66 o 
   0   3  13       40.24       36.83      2.29 o 
   1   3  13        8.57        6.51      1.35 o 
   2   3  13        0.01       -0.11      2.20 o 
   3   3  13       77.86       68.22      4.48 o 
   4   3  13        5.35        0.42      1.81 o 
   5   3  13        0.45        2.27      1.66 o 
  -4   4  13      209.03      205.17     14.59 o 
  -3   4  13       88.90       83.99      7.85 o 
  -2   4  13      148.44      125.86      6.34 o 
  -1   4  13       14.87       10.15      1.90 o 
   0   4  13       54.17       56.20      3.87 o 
   1   4  13      299.33      299.35      7.70 o 
   2   4  13      392.12      428.09     10.56 o 
 -10   0  14      206.10      240.94     19.39 o 
  -9   0  14      285.33      252.02     18.75 o 
  -8   0  14      261.71      254.57     17.68 o 
  -7   0  14      136.09      119.06      5.56 o 
  -6   0  14       55.16       50.15      3.94 o 
  -5   0  14        2.05        0.82      1.48 o 
  -4   0  14      387.69      367.48     11.79 o 
  -3   0  14       39.31       33.02      5.02 o 
  -2   0  14      107.99      107.90      5.19 o 
  -1   0  14      365.84      354.11     10.11 o 
   0   0  14      175.51      168.40      9.51 o 
   1   0  14      670.21      597.82     10.90 o 
   2   0  14     1010.07     1012.05     16.04 o 
   3   0  14       41.52       34.57      2.94 o 
   4   0  14      285.59      300.35      9.99 o 
   5   0  14       42.36       44.91      4.63 o 
   6   0  14       20.25       26.04      5.22 o 
   7   0  14      166.82      177.92     11.29 o 
 -10   1  14      129.32      135.06      7.45 o 
  -9   1  14       44.82       44.06      4.09 o 
  -8   1  14      174.88      165.11     10.44 o 
  -7   1  14        0.44        1.21      1.64 o 
  -6   1  14      853.01      850.26     17.12 o 
  -5   1  14       13.58       12.55      2.30 o 
  -4   1  14       37.55       37.33      2.30 o 
  -3   1  14      432.10      433.35      9.17 o 
  -2   1  14       78.07      106.80      6.21 o 
  -1   1  14       78.53       77.15      4.04 o 
   0   1  14      267.97      271.20      6.72 o 
   1   1  14        9.52        5.79      0.99 o 
   2   1  14       65.31       67.03      3.26 o 
   3   1  14      338.59      370.12      9.75 o 
   4   1  14        1.65        1.50      1.68 o 
   5   1  14       45.18       38.14      5.32 o 
   6   1  14       63.43       51.33      9.16 o 
   7   1  14       14.52        1.74      5.54 o 
   8   1  14        0.50        2.14      2.80 o 
  -9   2  14       22.48       20.71      3.64 o 
  -8   2  14        1.58        0.91      4.47 o 
  -7   2  14      226.43      199.96     10.06 o 
  -6   2  14       10.25        8.83      2.71 o 
  -5   2  14      135.51      129.74     10.01 o 
  -4   2  14        2.32        4.39      2.20 o 
  -3   2  14      108.25       97.29      7.82 o 
  -2   2  14      590.83      624.92     16.43 o 
  -1   2  14       35.54       32.93      3.08 o 
   0   2  14       14.91       15.87      1.70 o 
   1   2  14      120.71      105.33      4.53 o 
   2   2  14      152.33      152.33      4.83 o 
   3   2  14       69.85       60.32      3.87 o 
   4   2  14      483.76      457.76     12.93 o 
   5   2  14        1.85        1.85      1.64 o 
   6   2  14       20.08       22.85      4.40 o 
   7   2  14       84.30       78.93      6.29 o 
  -7   3  14        1.44        2.27      3.24 o 
  -6   3  14      139.62      144.62      9.26 o 
  -5   3  14      327.08      348.09     22.58 o 
  -4   3  14      104.94      115.68     12.99 o 
  -3   3  14      437.69      449.28     26.63 o 
  -2   3  14       25.03       19.37      3.79 o 
  -1   3  14       99.71       95.28      4.94 o 
   0   3  14        6.74        6.56      1.40 o 
   1   3  14       55.98       43.45      4.30 o 
   2   3  14      161.20      147.60      6.98 o 
   3   3  14        6.66       15.43      3.66 o 
   4   3  14      243.17      221.59      9.50 o 
   5   3  14       81.29       84.22      6.95 o 
  -3   4  14      126.14      118.43     10.49 o 
  -2   4  14       58.06       52.41      5.46 o 
  -1   4  14       10.86       12.00      3.77 o 
   0   4  14        4.66        3.35      2.31 o 
   1   4  14       76.03       87.69      8.09 o 
 -10   1  15      221.15      252.64     13.43 o 
  -9   1  15      155.54      133.74      7.27 o 
  -8   1  15       76.03       69.66      6.28 o 
  -7   1  15       64.69       50.32      4.30 o 
  -6   1  15      978.90     1017.70     19.40 o 
  -5   1  15      615.48      604.85     14.59 o 
  -4   1  15      431.34      418.12     11.69 o 
  -3   1  15      932.19      928.84     14.00 o 
  -2   1  15      653.73      668.09     12.51 o 
  -1   1  15        3.05        3.79      1.25 o 
   0   1  15      113.52       95.42      3.88 o 
   1   1  15       69.99       65.37      3.49 o 
   2   1  15      571.77      566.07     11.64 o 
   3   1  15     1298.25     1265.33     21.28 o 
   4   1  15       23.99       28.69      3.33 o 
   5   1  15       97.98       90.58      8.45 o 
   6   1  15       25.68       24.88      4.55 o 
   7   1  15        5.01        2.60      3.09 o 
  -9   2  15       20.52       20.95      4.11 o 
  -8   2  15      100.00      120.98      7.11 o 
  -7   2  15       88.21       83.79      5.30 o 
  -6   2  15     1676.79     1657.94     32.24 o 
  -5   2  15       34.33       33.99      4.06 o 
  -4   2  15        0.97        1.29      2.34 o 
  -3   2  15        0.95        2.00      3.83 o 
  -2   2  15      982.03     1023.74     27.33 o 
  -1   2  15      908.72      921.41     17.26 o 
   0   2  15       84.43       80.92      4.50 o 
   1   2  15      227.71      234.84      7.77 o 
   2   2  15      287.67      278.25     13.99 o 
   3   2  15       16.65       23.56      2.63 o 
   4   2  15       22.08       23.37      7.78 o 
   5   2  15        6.49        6.92      2.22 o 
   6   2  15      195.08      194.71      9.95 o 
  -7   3  15        0.96        0.06      3.12 o 
  -6   3  15        0.08       -1.21      2.96 o 
  -5   3  15       13.42       15.98      5.11 o 
  -4   3  15        6.02        5.54      3.83 o 
  -3   3  15        1.89       -1.07      4.26 o 
  -2   3  15       36.93       35.46      5.96 o 
  -1   3  15        7.30        5.55      2.04 o 
   0   3  15        1.50        2.05      1.32 o 
   1   3  15       34.24       23.31      2.71 o 
   2   3  15        4.72        5.47      1.84 o 
   3   3  15        1.49        5.11      2.20 o 
   4   3  15        0.03       -0.46      2.25 o 
 -10   0  16      275.55      293.56     21.73 o 
  -9   0  16      132.19      138.90     12.99 o 
  -8   0  16      126.03      133.57     13.21 o 
  -7   0  16      291.32      304.63     19.17 o 
  -6   0  16       20.32       22.11      5.33 o 
  -5   0  16       16.75       20.88      2.60 o 
  -4   0  16        0.60        2.71      3.52 o 
  -3   0  16       62.61       56.69      4.79 o 
  -2   0  16      775.38      779.24     15.92 o 
  -1   0  16       45.62       47.98      3.85 o 
   0   0  16      757.41      802.11     20.88 o 
   1   0  16      255.61      251.34      9.88 o 
   2   0  16      376.84      390.19      9.75 o 
   3   0  16       16.45       26.02      2.64 o 
   4   0  16       24.55       19.44      2.78 o 
   5   0  16       86.80       77.41      7.78 o 
   6   0  16      398.39      459.18     19.25 o 
   7   0  16      306.84      302.93     25.35 o 
  -9   1  16       94.18      104.08      8.56 o 
  -8   1  16        9.13        7.19      2.16 o 
  -7   1  16      287.43      260.80     17.44 o 
  -6   1  16      230.86      214.47      8.71 o 
  -5   1  16      104.81      103.78      5.91 o 
  -4   1  16       32.31       26.70      4.18 o 
  -3   1  16      315.20      315.21      7.68 o 
  -2   1  16       65.70       64.44      3.61 o 
  -1   1  16     1010.83     1041.88     16.80 o 
   0   1  16      754.46      742.39     12.14 o 
   1   1  16       55.65       54.83      3.17 o 
   2   1  16      305.40      296.65      8.40 o 
   3   1  16      141.58      124.45      5.62 o 
   4   1  16       31.70       31.42      3.31 o 
   5   1  16        0.60       -0.77      2.00 o 
   6   1  16       48.86       46.79     14.17 o 
   7   1  16       10.16        6.93      3.24 o 
  -8   2  16       76.68       70.51      5.59 o 
  -7   2  16        2.80       -1.74      2.30 o 
  -6   2  16      113.47      135.05      5.52 o 
  -5   2  16        0.22        2.94      2.25 o 
  -4   2  16       66.54       63.96      7.56 o 
  -3   2  16       42.98       45.38      4.91 o 
  -2   2  16       19.78       16.03      2.80 o 
  -1   2  16       36.65       39.60      3.52 o 
   0   2  16       77.23       79.46      5.40 o 
   1   2  16       68.90       63.26     17.68 o 
   2   2  16        0.13       -3.20      3.20 o 
   3   2  16       66.42       59.53      4.96 o 
   4   2  16        1.56        3.20      2.77 o 
   5   2  16      240.91      233.60     12.72 o 
   6   2  16       32.03       27.76      4.60 o 
  -6   3  16       22.97       35.48      6.28 o 
  -5   3  16      139.06      154.79     26.52 o 
  -4   3  16      106.06      114.61     11.72 o 
  -3   3  16      591.45      603.73     31.53 o 
  -2   3  16      183.36      186.90      8.69 o 
  -1   3  16       19.12       18.32      5.96 o 
   0   3  16       11.26        8.79      2.73 o 
   1   3  16      141.28      159.27      8.28 o 
   2   3  16      561.60      559.81     17.10 o 
   3   3  16      309.01      371.66     17.27 o 
   4   3  16       88.21       94.59      7.83 o 
  -9   1  17       40.54       39.39      4.18 o 
  -8   1  17       38.46       35.32      6.27 o 
  -7   1  17      151.48      167.41      8.08 o 
  -6   1  17      498.69      465.23     13.79 o 
  -5   1  17      104.05       99.83      5.95 o 
  -4   1  17       44.41       49.60      4.04 o 
  -3   1  17      142.85      132.68      7.07 o 
  -2   1  17       12.46       10.67      1.73 o 
  -1   1  17      873.14      930.18     16.24 o 
   0   1  17        0.05       -0.69      1.06 o 
   1   1  17      125.19      128.63      5.66 o 
   2   1  17      372.65      352.25      9.41 o 
   3   1  17      251.19      263.45      8.50 o 
   4   1  17        6.51        5.69      3.49 o 
   5   1  17      302.05      282.65     12.28 o 
   6   1  17        5.59        3.21      2.98 o 
  -8   2  17      172.15      173.82      8.71 o 
  -7   2  17      442.50      432.75     23.86 o 
  -6   2  17      105.43      102.25      6.41 o 
  -5   2  17      797.55      827.00     15.70 o 
  -4   2  17      187.35      193.27     10.40 o 
  -3   2  17      117.09      116.19      5.35 o 
  -2   2  17      784.95      817.35     16.91 o 
  -1   2  17      186.87      162.18     15.23 o 
   0   2  17       59.67       51.10      6.04 o 
   1   2  17      108.21      104.47      8.89 o 
   2   2  17        2.57        0.21      3.41 o 
   3   2  17      108.72      110.33      7.03 o 
   4   2  17      160.08      195.56     13.21 o 
   5   2  17       35.51       34.57      4.13 o 
  -6   3  17        1.40       -3.11      4.90 o 
  -5   3  17       75.16       74.47      6.96 o 
  -4   3  17       31.18       14.91      5.11 o 
  -3   3  17        2.63        1.07      3.83 o 
  -2   3  17       17.88       23.86      7.03 o 
  -1   3  17       34.21       27.79      4.79 o 
   0   3  17       15.56       19.82      3.73 o 
   1   3  17       18.28       18.32      4.04 o 
   2   3  17        0.20        4.40      3.02 o 
   3   3  17        7.89        6.86      2.63 o 
  -9   0  18      154.85      155.51     14.70 o 
  -8   0  18      107.95       90.54     10.44 o 
  -7   0  18       57.55       49.85      7.46 o 
  -6   0  18       45.19       52.86      3.24 o 
  -5   0  18       31.97       40.54      3.86 o 
  -4   0  18      774.83      754.03     34.72 o 
  -3   0  18      674.62      681.07     18.87 o 
  -2   0  18      760.45      798.45     17.40 o 
  -1   0  18     1134.55     1197.56     22.12 o 
   0   0  18       85.07       82.20      8.43 o 
   1   0  18      406.85      413.93     13.31 o 
   2   0  18      249.27      218.72      9.91 o 
   3   0  18      646.56      683.97     20.72 o 
   4   0  18      597.62      613.43     16.17 o 
   5   0  18       14.43       18.40      3.12 o 
   6   0  18      126.76      131.80      8.35 o 
  -9   1  18       54.70       51.59      5.03 o 
  -8   1  18        7.96        9.99      2.52 o 
  -7   1  18        3.05        4.51      2.03 o 
  -6   1  18       89.51       89.55      5.86 o 
  -5   1  18      188.07      165.65      7.97 o 
  -4   1  18       41.28       44.00      4.74 o 
  -3   1  18        9.39       10.66      2.14 o 
  -2   1  18       57.25       65.33      5.05 o 
  -1   1  18      831.31      848.90     15.60 o 
   0   1  18       83.14       80.54      3.58 o 
   1   1  18        2.29       -0.75      1.44 o 
   2   1  18      112.31      111.83      5.12 o 
   3   1  18       88.38       78.69      4.37 o 
   4   1  18       16.12       11.18      2.11 o 
   5   1  18       37.18       29.23      5.03 o 
   6   1  18        0.04        2.45      3.20 o 
  -7   2  18       26.83       27.03      4.03 o 
  -6   2  18       17.38        9.85      2.50 o 
  -5   2  18      470.78      482.79     15.70 o 
  -4   2  18        6.86       10.24      4.37 o 
  -3   2  18      137.85      135.21      9.16 o 
  -2   2  18      197.29      188.01     17.58 o 
  -1   2  18       77.18       82.84      7.37 o 
   0   2  18       17.32       16.15      3.48 o 
   1   2  18       41.44       38.31      4.82 o 
   2   2  18      116.31      118.66     12.57 o 
   3   2  18       63.39       55.14      6.18 o 
   4   2  18      339.98      314.48     13.77 o 
  -5   3  18      691.26      738.81     25.99 o 
  -4   3  18        6.51        8.52      4.47 o 
  -3   3  18       42.61       42.18      7.46 o 
  -2   3  18       76.82       75.63     10.65 o 
  -1   3  18      117.78      106.92      9.48 o 
   0   3  18      265.43      291.85     16.62 o 
   1   3  18      156.25      174.48     10.95 o 
   2   3  18      219.96      217.93     12.22 o 
  -8   1  19      138.86      157.98      7.91 o 
  -7   1  19      166.61      175.14      8.31 o 
  -6   1  19      150.47      133.33      7.18 o 
  -5   1  19      115.60       98.56      6.17 o 
  -4   1  19       20.36       18.51      2.98 o 
  -3   1  19       20.68       22.62      3.30 o 
  -2   1  19      156.71      141.09      7.69 o 
  -1   1  19      128.19      130.34      7.30 o 
   0   1  19       91.06       80.93      3.65 o 
   1   1  19      457.21      472.57     11.84 o 
   2   1  19      181.66      178.93      6.64 o 
   3   1  19       14.66       16.39      2.35 o 
   4   1  19       23.34       20.99      2.53 o 
   5   1  19        7.68        9.39      3.75 o 
  -7   2  19        4.32        7.44      2.79 o 
  -6   2  19      469.69      483.15     27.80 o 
  -5   2  19        1.64        3.67      2.35 o 
  -4   2  19       83.98       84.13      4.66 o 
  -3   2  19       86.22      100.55      5.86 o 
  -2   2  19      295.92      297.60     11.25 o 
  -1   2  19       35.67       35.60      3.99 o 
   0   2  19       35.68       24.49      4.90 o 
   1   2  19       16.13       15.45      3.12 o 
   2   2  19      199.33      225.97     12.41 o 
   3   2  19      363.22      373.99     11.27 o 
   4   2  19       74.74       94.08      5.95 o 
  -4   3  19       16.34       21.09      5.96 o 
  -3   3  19        4.28       11.93      4.90 o 
  -2   3  19        1.01        6.60      4.47 o 
  -1   3  19        0.08       -1.20      3.52 o 
   0   3  19      127.23      112.59      7.80 o 
  -8   0  20        4.46        1.70      4.26 o 
  -7   0  20       22.01       24.07      5.54 o 
  -6   0  20       15.40       28.55      6.39 o 
  -5   0  20     1188.71     1190.65     22.48 o 
  -4   0  20      226.50      224.18      9.92 o 
  -3   0  20      378.58      391.43     14.46 o 
  -2   0  20      120.86      113.28      6.20 o 
  -1   0  20       59.40       53.48      4.39 o 
   0   0  20     3049.38     3180.87     40.83 o 
   1   0  20       38.60       34.87      3.76 o 
   2   0  20      271.45      272.86     14.42 o 
   3   0  20      349.06      358.01     18.11 o 
   4   0  20       79.08       78.77      7.40 o 
   5   0  20        4.77        4.05      4.90 o 
  -8   1  20       68.10       81.75      5.48 o 
  -7   1  20      100.60       94.27      6.12 o 
  -6   1  20       64.49       56.12      4.31 o 
  -5   1  20       29.58       29.97      3.76 o 
  -4   1  20       41.61       40.29      4.18 o 
  -3   1  20      209.00      222.72     10.03 o 
  -2   1  20      107.64      109.89      6.80 o 
  -1   1  20      152.02      159.62      8.35 o 
   0   1  20        0.83       -1.73      1.73 o 
   1   1  20        1.23       -1.50      1.67 o 
   2   1  20        6.71        3.36      1.77 o 
   3   1  20       25.34       23.89      2.65 o 
   4   1  20        8.77       10.56      2.05 o 
  -6   2  20      198.78      199.68     10.22 o 
  -5   2  20       51.77       62.71      6.92 o 
  -4   2  20       10.57        4.93      2.66 o 
  -3   2  20       51.38       49.53      4.19 o 
  -2   2  20        8.32       11.51      4.87 o 
  -1   2  20       60.82       52.46      4.50 o 
   0   2  20        8.64       10.58      2.82 o 
   1   2  20       98.90      106.88      7.19 o 
   2   2  20      133.33      111.51     10.86 o 
   3   2  20       47.35       54.15      3.57 o 
  -7   1  21       47.12       44.03      4.21 o 
  -6   1  21        1.49       -2.19      2.19 o 
  -5   1  21       71.87       76.98      5.34 o 
  -4   1  21       21.05       13.93      4.69 o 
  -3   1  21      109.06      104.11      8.10 o 
  -2   1  21      406.02      391.20     13.95 o 
  -1   1  21       95.75       95.81      7.98 o 
   0   1  21      526.84      548.78     14.16 o 
   1   1  21       24.06       23.42      3.15 o 
   2   1  21       24.44       23.99      2.48 o 
   3   1  21      235.38      229.77      7.88 o 
  -5   2  21       73.43       73.97      8.41 o 
  -4   2  21       82.90       82.37     10.76 o 
  -3   2  21       56.54       51.38      5.73 o 
  -2   2  21       29.04       16.13      5.16 o 
  -1   2  21       28.97       26.77      3.60 o 
   0   2  21       45.10       43.68      4.49 o 
   1   2  21       84.09       95.76      6.39 o 
   2   2  21      279.31      333.18     16.04 o 
  -7   0  22      310.06      328.49     22.16 o 
  -6   0  22      349.87      321.46     22.16 o 
  -5   0  22      181.54      182.57     14.91 o 
  -4   0  22      255.59      212.26      9.38 o 
  -3   0  22       36.86       33.59      6.18 o 
  -2   0  22      108.12      111.18      8.10 o 
  -1   0  22      653.00      695.65     22.63 o 
   0   0  22        0.16        1.57      2.07 o 
   1   0  22      160.07      140.43      8.14 o 
   2   0  22      398.55      413.70     27.16 o 
   3   0  22      126.80      148.03     10.32 o 
  -6   1  22        0.02        1.11      5.21 o 
  -5   1  22       34.82       38.81      4.11 o 
  -4   1  22      159.47      158.42     13.12 o 
  -3   1  22       15.67       21.69      4.63 o 
  -2   1  22       55.62       64.29      5.07 o 
  -1   1  22       81.92       80.48     12.14 o 
   0   1  22        2.08        3.85      3.26 o 
   1   1  22      153.22      150.54     11.93 o 
   2   1  22       58.11       63.34      4.21 o 
  -4   2  22       96.97       95.83      7.72 o 
  -3   2  22        4.23        5.47      3.43 o 
  -2   2  22       22.85        8.24      4.69 o 
  -1   2  22        6.98        7.29      3.53 o 
   0   2  22       60.73       57.25      4.76 o 
  -5   1  23       22.38       30.22      4.21 o 
  -4   1  23      415.17      428.75     15.17 o 
  -3   1  23      125.81      144.31      8.31 o 
  -2   1  23      342.51      340.95     17.47 o 
  -1   1  23       25.48       27.92     11.50 o 
   0   1  23        0.11        2.03      2.68 o 
   1   1  23      455.34      451.33     14.06 o 
  -4   0  24      108.52      117.88      5.85 o 
  -3   0  24       87.05       82.39     15.87 o 
  -2   0  24       27.57       48.15      6.82 o 
  -1   0  24      331.10      362.11     15.78 o 
   0   0  24        0.07        0.48      3.09 o 
  -3   1  24        2.39        4.38      3.83 o 
  -2   1  24        5.82        7.24      4.26 o 
  -1   1  24        1.60        2.14      3.39 o 
                                                 
